# Supplementary material for: Use of a Biostimulant to Mitigate the Effects of Excess Salinity in Soil and Irrigation Water in Tomato Plants
Source: Plants (Basel). 2023 Mar 6;12(5):1190. doi: 10.3390/plants12051190 (PMC10005399; doi:10.3390/plants12051190)
Supplement: Supplementary file 1 [file plants-12-01190-s001.zip]

Archive with 1 entries (1 files):
- plants-2194159-supplementary.pdf
